# Supplementary material for: Dynamic Crosslinked Injectable Mussel-Inspired Hydrogels with Adhesive, Self-Healing, and Biodegradation Properties
Source: Polymers (Basel). 2023 Apr 14;15(8):1876. doi: 10.3390/polym15081876 (PMC10143368; doi:10.3390/polym15081876)
Supplement: Supplementary file 1 [file polymers-15-01876-s001.zip]

Archive with 2 entries (2 files):
- Highlights.pdf
- SI 0404.pdf
